# Supplementary material for: Molecular Mechanism of Conformational Crossover of Mefenamic Acid Molecules in scCO2
Source: Materials (Basel). 2023 Feb 7;16(4):1403. doi: 10.3390/ma16041403 (PMC9963762; doi:10.3390/ma16041403)
Supplement: Supplementary file 1 [file materials-16-01403-s001.zip]

Archive with 1 entries (1 files):
- materials-2146321-supplementary.pdf
